# Supplementary material for: Design and Synthesis of Aminopyrimidinyl Pyrazole Analogs as PLK1 Inhibitors Using Hybrid 3D-QSAR and Molecular Docking
Source: Pharmaceuticals (Basel). 2022 Sep 21;15(10):1170. doi: 10.3390/ph15101170 (PMC9610081; doi:10.3390/ph15101170)
Supplement: Supplementary file 1 [file pharmaceuticals-15-01170-s001.zip]

Archive with 1 entries (1 files):
- pharmaceuticals-1895097-supplementary.pdf
